# Supplementary material for: Toll-like receptor-2 deficiency induces schizophrenia-like behaviors in mice
Source: Sci Rep. 2015 Feb 17;5:8502. doi: 10.1038/srep08502 (PMC4330527; doi:10.1038/srep08502)
Supplement: Supplementary Information — Supplementary Table [file srep08502-s2.xls]

## Sheet: Sheet1
Toll-like receptor-2 deficiency induces schizophrenia-like behaviors in mice
Se Jin Park, Jee Youn Lee, Sang Jeong Kim, Se-Young Choi, Tae Young Yune, and Jong Hoon Ryu
Table S1. Statistical analysis of Figures
Test	# of Animals	Measurement	Treatment		Genotype	Average	s.e.m.	Statistical Test	p value	post hoc Test	p value	Figure
Cotton Bud Biting (preliminary)	WT = 5 TLR-2 KO = 5 TLR-3 KO = 5 TLR-4 KO = 5	Total number of biting attack	-		WT	1.2	0.374	One-way ANOVA (F3, 19 = 285.0)	< 0.001	Tukey’s (WT vs TLR-2 KO; WT vs TLR-3 KO; WT vs TLR-4 KO)	-	S1a
					TLR-2 KO	9.4	0.245				< 0.001
					TLR-3 KO	1.4	0.4				n.s.
					TLR-4 KO	1.2	0.374				n.s.
		Duration of biting attack (s)	-		WT	0.6	0.244	One-way ANOVA (F3, 19 = 60.88)	< 0.001	Tukey’s (WT vs TLR-2 KO; WT vs TLR-3 KO; WT vs TLR-4 KO)	-	S1b
					TLR-2 KO	4.64	0.312				< 0.001
					TLR-3 KO	0.6	0.4				n.s.
					TLR-4 KO	0.8	0.374				n.s.
	WT = 5 TLR-2 KO = 5	Total number of biting attack	3 weeks old		WT	1.6	0.245	Two-way ANOVA (F2, 24 = 14.36)	Interaction, Age, Genotype < 0.001	Bonferroni’s (WT vs TLR-2 KO)	n.s.	S1c
					TLR-2 KO	1.6	0.51
			5 weeks old		WT	1.6	0.245				< 0.01
					TLR-2 KO	4.6	1.077
			8 weeks old		WT	1.2	0.374				< 0.001
					TLR-2 KO	9.2	0.374
		Duration of biting attack (s)	3 weeks old		WT	1	0.316	Two-way ANOVA (F2, 24 = 26.91)	Interaction, Age, Genotype < 0.001	Bonferroni’s (WT vs TLR-2 KO)	n.s.	S1d
					TLR-2 KO	1.2	0.2
			5 weeks old		WT	0.6	0.245				< 0.01
					TLR-2 KO	2.6	0.678
			8 weeks old		WT	0.6	0.245				< 0.001
					TLR-2 KO	4.6	0.187
Open Field	WT = 10 TLR-2 KO = 9	Distance traveled (cm)	0-10 min		WT	3430.41	294.414	Two-way ANOVA (F1,102 = 49.57)	Genotype, Time < 0.001	Bonferroni’s (WT vs TLR-2 KO)	< 0.05	1b
					TLR-2 KO	4518.3	233.508
			10-20 min		WT	2537.02	183.476				< 0.05
					TLR-2 KO	3477.91	243.722
			20-30 min		WT	2471.53	122.94				< 0.05
					TLR-2 KO	3619.67	270.005
			30-40 min		WT	2537.02	183.476				< 0.05
					TLR-2 KO	3477.91	243.722
			40-50 min		WT	2358.28	204.776				< 0.05
					TLR-2 KO	3430.34	351.866
			50-60 min		WT	2089.52	225.293				n.s.
					TLR-2 KO	2714.2	256.034
		Total distance traveled (cm)	-		WT	15160	911.1	Unpaired two-tailed Student’s t-test (t17 = 3.39)	< 0.01	-	-	1c
					TLR-2 KO	22240	1964
		Center crossing (No.)	0-10 min		WT	50.09	4.624	Two-way ANOVA (F1,102 = 53.09)	Genotype, Time < 0.001	Bonferroni’s (WT vs TLR-2 KO)	n.s.	1d
					TLR-2 KO	67.44	3.287
			10-20 min		WT	39.18	4.443				< 0.05
					TLR-2 KO	58.55	3.536
			20-30 min		WT	36	3.571				< 0.05
					TLR-2 KO	54.22	3.98
			30-40 min		WT	31	4.016				< 0.05
					TLR-2 KO	49.88	4.846
			40-50 min		WT	28.45	3.637				< 0.05
					TLR-2 KO	49	5.299
			50-60 min		WT	23.54	3.98				< 0.01
					TLR-2 KO	47.889	9.078
		Total center crossing (No.)	-		WT	216.8	21.03	Unpaired two-tailed Student’s t-test (t17 = 3.43)	< 0.01	-	-	1e
					TLR-2 KO	327	24.5
Elevated Plus-Maze	WT = 6 TLR-2 KO = 7	Time spent in open arms (%)	-		WT	43.05	7.738	Unpaired two-tailed Student’s t-test (t12 = 2.425)	< 0.05	-	-	1f
					TLR-2 KO	62.81	4.094
		Entries into open arms (%)	-		WT	46.35	7.702	Unpaired two-tailed Student’s t-test (t12 = 2.64)	< 0.05	-	-	S2a
					TLR-2 KO	65.37	2.53
		Distance moved (cm)	-		WT	1591	88.5	Unpaired two-tailed Student’s t-test (t12 = 1.91)	n.s.	-	-	S2b
					TLR-2 KO	1360	80.64
Marble-Burying	WT = 16 TLR-2 KO = 12	Marble-burying (No.)	-		WT	14.56	1.316	Unpaired two-tailed Student’s t-test (t26 = 7.128)	< 0.001	-	-	1g
					TLR-2 KO	2.667	0.7817
Forced Swimming	WT = 8 TLR-2 KO = 7	Immobility time (s)	-		WT	207.1	8.415	Unpaired two-tailed Student’s t-test (t14 = 0.01)	n.s.	-	-	S3
					TLR-2 KO	207.2	3.253
Three-Chamber Social Novelty Preference	WT = 7 TLR-2 KO = 8	Time in chamber (s) - Habituation	Empty 1		WT	135	15.77	Two-way ANOVA (F1,26 = 4.94)	n.s.	Bonferroni’s (E1 vs E2)	n.s.	S4
			Center			32.2	6.886
			Empty 2			96.91	22.74
			Empty 1		TLR-2 KO	140.5	18.38			Bonferroni’s (E1 vs E2)	n.s.
			Center			49.2	4.633
			Empty 2			95.13	17.78
		Time in chamber (s) - Social Preference	Empty 1		WT	383.2	17.92	Two-way ANOVA (F1,26 = 0.07)	Chamber < 0.001	Bonferroni’s (M vs E)	< 0.001	1h
			Center			56.09	8.923
			Empty 2			160.3	15.52
			Empty 1		TLR-2 KO	385.9	26.39			Bonferroni’s (M vs E)	< 0.001
			Center			62.67	9.078
			Empty 2			151.2	23.89
		Time in chamber (s) - Social Novelty	Empty 1		WT	213.9	19.47	Two-way ANOVA (F1,26 = 48.41)	Interaction < 0.001	Bonferroni’s (M1 vs M2)	< 0.001	1i
			Center			43.84	6.856
			Empty 2			342.1	14.24
			Empty 1		TLR-2 KO	331.8	21.17			Bonferroni’s (M1 vs M2)	< 0.001
			Center			62.51	11.52
			Empty 2			205.5	16.58
Reciprocal Social Interaction	WT = 10 TLR-2 KO = 14	Total duration of contacts (s)	-		WT	71.9	6.14	Unpaired two-tailed Student’s t-test (t22 = 4.99)	< 0.001	-	-	1j
					TLR-2 KO	42.43	2.429
		Number of contacts	-		WT	30.6	1.778	Unpaired two-tailed Student’s t-test (t22 = 2.93)	< 0.01	-	-	1k
					TLR-2 KO	24.5	1.226
Cotton Bud Biting	WT = 8 TLR-2 KO = 7	Total number of biting attack	-		WT	1.25	0.25	Unpaired two-tailed Student’s t-test (t13 = 13.99)	< 0.001	-	-	1l
					TLR-2 KO	8.85	0.508
		Duration of biting attack (s)	-		WT	0.12	0.125	Unpaired two-tailed Student’s t-test (t13 = 12.13)	< 0.001	-	-
					TLR-2 KO	4.6	0.373
Fear Conditioning	WT = 9 TLR-2 KO = 8	Freezing time (%)	Day 1 - 1st tone		WT	3.72	1.927	Two-way ANOVA (F1,45 = 24.50)	Interaction < 0.01; Genotype, Tone < 0.001	Bonferroni’s (WT vs TLR-2 KO)	n.s.	2a
					TLR-2 KO	5.82	3.115
			Day 1 - 2nd tone		WT	64.79	8.998				< 0.001
					TLR-2 KO	24.74	6.934
			Day 1 - 3rd tone		WT	82.64	6.856				< 0.001
					TLR-2 KO	45.73	5.69
			Day 2 (context)		WT	60.01	5.499	Unpaired two-tailed Student’s t-test (t15 = 4.66)	< 0.001	-	-	2b
					TLR-2 KO	26.52	4.119
			Day 3 (Cued)		WT	82.5	3.4	Unpaired two-tailed Student’s t-test (t15 = 5.78)	< 0.001	-	-	2c
					TLR-2 KO	35.04	8.183
Novel Object Recognition	WT = 8 TLR-2 KO = 8	Total exploratory time (s) - training trial	-		WT	13.06	1.607	Unpaired two-tailed Student’s t-test (t14 = 0.02)	n.s.	-	-	S5a
					TLR-2 KO	13.13	3.541
		Exploratory time (%) - training trial	Object 1		WT	52.26	4.139	One-way ANOVA (F1,32 = 1.10)	n.s.	Tukey’s (WT vs TLR-2 KO)	n.s.	S5b
			Object 2			47.74	4.139
			Object 1		TLR-2 KO	53.23	4.404
			Object 2			46.77	4.404
		Exploratory time (%) - test trial	Novel		WT	68.68	2.724	One-way ANOVA (F1,32 = 18.14)	< 0.001	Tukey’s (WT vs TLR-2 KO)	< 0.05	2d
			Familiar			31.32	2.724
			Novel		TLR-2 KO	55.71	3.335
			Familiar			44.29	3.335
Y-maze	WT = 9 TLR-2 KO = 9	Spontaneous alteration (%)	-		WT	66.44	4.954	Unpaired two-tailed Student’s t-test (t16 = 0.20)	n.s.	-	-	2e
					TLR-2 KO	67.76	4.295
Barnes Circular Maze	WT = 10 TLR-2 KO = 10	Escape latency (s)	Trial 1		WT	134.7	11.85	Two-way ANOVA (F1,70 = 83.65)	Interaction < 0.05; Genotype, Day < 0.001	Bonferroni’s (WT vs TLR-2 KO)	n.s.	2f
					TLR-2 KO	160.5	6.703
			Trial 2		WT	60.7	6.673				< 0.001
					TLR-2 KO	145.9	11.54
			Trial 3		WT	49.3	6.488				< 0.001
					TLR-2 KO	126.1	15.08
			Trial 4		WT	25.59	3.71				< 0.001
					TLR-2 KO	113.6	15.6
		Number of errors	Trial 1		WT	25.9	1.853	Two-way ANOVA (F1,70 = 45.49)	Genotype, Day < 0.001	Bonferroni’s (WT vs TLR-2 KO)	n.s.	2g
					TLR-2 KO	32.9	1.952
			Trial 2		WT	19.33	1.691				< 0.05
					TLR-2 KO	29.1	2.834
			Trial 3		WT	15.4	2.242				< 0.01
					TLR-2 KO	26.6	2.358
			Trial 4		WT	10.11	2.01				< 0.001
					TLR-2 KO	26.5	3.089
		Time in target zone (%)	-		WT	66.67	4.809	Unpaired two-tailed Student’s t-test (t17 = 3.93)	< 0.01	-	-	2h
					TLR-2 KO	35.83	6.327
Acoustic Startle Response	WT = 17 TLR-2 KO = 15	Acoustic startle amplitude (AU)	80 dB		WT	6.08	0.873	Two-way ANOVA (F1,150 = 0.79)	Pulse intensity < 0.001	Bonferroni’s (WT vs TLR-2 KO)	n.s.	2i
					TLR-2 KO	5.11	0.873
			90 dB		WT	12.74	1.656				n.s.
					TLR-2 KO	15.58	2.197
			100 dB		WT	27.64	3.017				n.s.
					TLR-2 KO	30.71	4.385
			110 dB		WT	65.15	4.018				n.s.
					TLR-2 KO	75.77	6.85
			120 dB		WT	96.81	6.137				n.s.
					TLR-2 KO	92.6	6.28
		Prepulse inhibition (%)	73 dB		WT	30.16	3.324	Two-way ANOVA (F1,90 = 87.55)	Genotype, Prepulse intensity < 0.001	Bonferroni’s (WT vs TLR-2 KO)	< 0.001	2j
					TLR-2 KO	10.74	2.983
			76 dB		WT	54.48	3.954				< 0.001
					TLR-2 KO	23.04	3.555
			82 dB		WT	72.44	2.433				< 0.001
					TLR-2 KO	43.83	4.284
Rota-Rod	WT = 7 TLR-2 KO = 8	Latency to fall (s)	Day 1		WT	525.9	104.7	Two-way ANOVA (F1,26 = 17.38)	Genotype, Day < 0.001	Bonferroni’s (WT vs TLR-2 KO)	< 0.01	2k
					TLR-2 KO	167.8	48.25
			Day 2		WT	1010	79.73				< 0.05
					TLR-2 KO	741.1	65.47
		Falling frequency (No.)	Day 1		WT	3.42	0.869	Two-way ANOVA (F1,26 = 4.94)	Interaction,Genotype < 0.05; Day < 0.001	Bonferroni’s (WT vs TLR-2 KO)	< 0.05	2l
					TLR-2 KO	8.12	1.737
			Day 2		WT	1	0.534				n.s.
					TLR-2 KO	1	0.267
LTP	WT = 7 TLR-2 KO = 9	% fEPSC (%)	T = 51 ~ 60 min		WT	133.29	9.1	Two-way ANOVA (F1, 261 = 1.24)	n.s.	Bonferroni’s (WT vs TLR-2 KO)	n.s.	S6a
					TLR-2 KO	129.51	8.13
LTD	WT = 9 TLR-2 KO = 12	% fEPSC (%)	T = 31 ~ 40 min		WT	79.248	4.439	Two-way ANOVA (F1, 343 = 30.42)	< 0.05	Bonferroni’s (WT vs TLR-2 KO)	< 0.05	S6b
					TLR-2 KO	65.196	3.567
Nissl staining	WT = 6 TLR-2 KO = 6	Relative ventricle volume (%)	Lateral		WT	100	12.16	Unpaired two-tailed Student’s t-test (t11 = 7.37)	< 0.001	-	-	3a
					TLR-2 KO	282.3	20.3
			Dorsal 3rd		WT	100	8.56	Unpaired two-tailed Student’s t-test (t11 = 3.85)	< 0.001	-	-
					TLR-2 KO	187.7	19.7
MRI	WT = 3 TLR-2 KO = 3	Relative ventricle volume (mm3)	Lateral		WT	2.876	0.123	Unpaired two-tailed Student’s t-test (t4 = 20.06)	< 0.001	-	-	3c
					TLR-2 KO	5.894	0.086
			3rd		WT	0.66	0.074	Unpaired two-tailed Student’s t-test (t4 = 3.55)	< 0.05	-	-
					TLR-2 KO	1.212	0.137
			4th		WT	0.79	0.023	Unpaired two-tailed Student’s t-test (t4 = 17.62)	< 0.001	-	-
					TLR-2 KO	2.268	0.08
Western blot (cerebral cortex)	WT = 3 TLR-2 KO = 3	Immunoreactivity (normalized to WT)	p-Akt/Akt		WT	100	6.539	Unpaired two-tailed Student’s t-test (t4 = 7.40)	< 0.01	-	-	4b
					TLR-2 KO	216.5	14.32
			p-GSK-3α/GSK-3α		WT	100	18.42	Unpaired two-tailed Student’s t-test (t4 = 12.45)	< 0.001	-	-
					TLR-2 KO	338.6	5.291
			p-GSK-3β/GSK-3β		WT	100	5.683	Unpaired two-tailed Student’s t-test (t4 = 4.21)	< 0.05	-	-
					TLR-2 KO	140.5	7.751
Western blot (Hippocampus)	WT = 3 TLR-2 KO = 3	Immunoreactivity (normalized to WT)	p-Akt/Akt		WT	100	6.455	Unpaired two-tailed Student’s t-test (t4 = 7.16)	< 0.01	-	-	4c
					TLR-2 KO	178	5.869
			p-GSK-3α/GSK-3α		WT	100	10.07	Unpaired two-tailed Student’s t-test (t4 = 10.86)	< 0.001	-	-
					TLR-2 KO	341.4	8.255
			p-GSK-3β/GSK-3β		WT	100	3.002	Unpaired two-tailed Student’s t-test (t4 = 6.28)	< 0.01	-	-
					TLR-2 KO	161.4	4.006
Western blot (Mid brain)	WT = 3 TLR-2 KO = 3	Immunoreactivity (normalized to WT)	p-Akt/Akt		WT	100	15.54	Unpaired two-tailed Student’s t-test (t4 = 4.34)	< 0.05	-	-	4d
					TLR-2 KO	257.3	15.59
			p-GSK-3α/GSK-3α		WT	100	14.34	Unpaired two-tailed Student’s t-test (t4 = 7.95)	< 0.01	-	-
					TLR-2 KO	302.1	20.98
			p-GSK-3β/GSK-3β		WT	100	6.281	Unpaired two-tailed Student’s t-test (t4 = 16.27)	< 0.001	-	-
					TLR-2 KO	726.5	37.99
Western blot (Cerebellum)	WT = 3 TLR-2 KO = 3	Immunoreactivity (normalized to WT)	p-Akt/Akt		WT	100	22.67	Unpaired two-tailed Student’s t-test (t4 = 3.44)	< 0.05	-	-	4e
					TLR-2 KO	176.3	36.1
			p-GSK-3α/GSK-3α		WT	100	10.43	Unpaired two-tailed Student’s t-test (t4 = 24.07)	< 0.001	-	-
					TLR-2 KO	549.1	15.47
			p-GSK-3β/GSK-3β		WT	100	11.18	Unpaired two-tailed Student’s t-test (t4 = 11.79)	< 0.001	-	-
					TLR-2 KO	413.1	24.08
Drug study
Test	# of Animals	Measurement	Treatment		Genotype	Average	s.e.m.	Statistical Test	p value	post hoc Test	p value	Figure
Acoustic Startle Response (Haloperidol, Clozapine)	WT = 13 TLR-2 KO + Veh = 13 TLR-2 KO + Hal = 13	Acoustic startle amplitude (AU)	80 dB	Veh	WT	4.18	0.819	Two-way ANOVA (F2,180 = 0.19)	Pulse intensity < 0.001	Bonferroni’s (WT vs KO+Veh)	n.s.	5a
				Veh	TLR-2 KO	3.55	0.831
				Hal	TLR-2 KO	3.25	0.458
			90 dB	Veh	WT	11.31	2.474
				Veh	TLR-2 KO	10.35	2.454
				Hal	TLR-2 KO	16.63	2.337			Bonferroni’s (WT vs KO+Hal)	n.s.
			100 dB	Veh	WT	14.05	2.73
				Veh	TLR-2 KO	18.62	3.296
				Hal	TLR-2 KO	22.31	2.95
			110 dB	Veh	WT	44.52	7.716
				Veh	TLR-2 KO	48.95	7.524			Bonferroni’s (KO+Vel vs KO+Hal)	n.s.
				Hal	TLR-2 KO	45.68	4.717
			120 dB	Veh	WT	80.44	8.873
				Veh	TLR-2 KO	77.62	12.18
				Hal	TLR-2 KO	60.17	7.975
		Prepulse inhibition (%)	73 dB	Veh	WT	26.56	3.823	Two-way ANOVA (F2,108 = 34.32)	Prepulse intensity, Treatment < 0.001	Bonferroni’s (WT vs KO+Veh)	< 0.001	5b
				Veh	TLR-2 KO	3.64	3.04
				Hal	TLR-2 KO	18.79	4.387
			76 dB	Veh	WT	46.33	3.397			Bonferroni’s (WT vs KO+Hal)	n.s.
				Veh	TLR-2 KO	15.76	5.39
				Hal	TLR-2 KO	34.78	5.338
			82 dB	Veh	WT	68.57	3.718			Bonferroni’s (KO+Vel vs KO+Hal)	< 0.05
				Veh	TLR-2 KO	41.06	5.838
				Hal	TLR-2 KO	76.07	2.693
	WT = 11 TLR-2 KO + Veh = 14 TLR-2 KO + Clo = 13	Acoustic startle amplitude (AU)	80 dB	Veh	WT	7.38	0.921	Two-way ANOVA (F2,175 = 0.41)	Pulse intensity < 0.001	Bonferroni’s (WT vs KO+Veh)	n.s.	5c
				Veh	TLR-2 KO	7.77	0.966
				Clo	TLR-2 KO	5.4	0.565
			90 dB	Veh	WT	13.68	2.041
				Veh	TLR-2 KO	14.83	2.376
				Clo	TLR-2 KO	12.8	2.416			Bonferroni’s (WT vs KO+Clo)	n.s.
			100 dB	Veh	WT	32.73	6.673
				Veh	TLR-2 KO	19.43	2.264
				Clo	TLR-2 KO	18.15	2.171
			110 dB	Veh	WT	58.56	12.13
				Veh	TLR-2 KO	55.13	4.65			Bonferroni’s (KO+Vel vs KO+Clo)	n.s.
				Clo	TLR-2 KO	60.86	4.979
			120 dB	Veh	WT	93.6	10.7
				Veh	TLR-2 KO	91.9	10.04
				Clo	TLR-2 KO	92.1	15.34
		Prepulse inhibition (%)	73 dB	Veh	WT	33.91	4.56	Two-way ANOVA (F2,105 = 31.34)	Prepulse intensity, Treatment < 0.001	Bonferroni’s (WT vs KO+Veh)	< 0.001	5d
				Veh	TLR-2 KO	3.74	3.968
				Clo	TLR-2 KO	20.14	3.679
			76 dB	Veh	WT	43.53	3.676			Bonferroni’s (WT vs KO+Clo)	n.s.
				Veh	TLR-2 KO	14.47	4.098
				Clo	TLR-2 KO	32.57	4.326
			82 dB	Veh	WT	63.77	3.674			Bonferroni’s (KO+Vel vs KO+Clo)	< 0.05
				Veh	TLR-2 KO	39.6	4.315
				Clo	TLR-2 KO	55.42	5.716
	WT + Veh = 9 WT + Clo = 10 WT + Hal = 9	Acoustic startle amplitude (AU)	80 dB	Veh	WT	5.438	0.7817	Two-way ANOVA (F2,125 = 0.19)	Pulse intensity < 0.001	Bonferroni’s (WT + Veh vs WT + Clo)	n.s.	S8a
				Hal		2.725	0.3363
				Clo		4.625	0.7227
			90 dB	Veh		8.188	1.038
				Hal		2.625	0.3124
				Clo		7.469	0.9154			Bonferroni’s (WT + Veh vs WT + Hal)	n.s.
			100 dB	Veh		10.38	2.252
				Hal		5.925	1.734
				Clo		10.78	2.277
			110 dB	Veh		25.72	5.113
				Hal		20.25	5.983			Bonferroni’s (WT + Hal vs WT + Clo)	n.s.
				Clo		28.63	3.196
			120 dB	Veh		87.91	13.83
				Hal		74.76	9.121
				Clo		77.94	4.732
		Prepulse inhibition (%)	73 dB	Veh		15.54	4.967	Two-way ANOVA (F2,75 = 1.30)	Prepulse intensity < 0.001	Bonferroni’s (WT + Veh vs WT + Clo)	n.s.	S8b
				Veh		14.981	2.747
				Hal		16.39	3.699
			76 dB	Veh		21.96	3.813			Bonferroni’s (WT + Veh vs WT + Hal)	n.s.
				Veh		25.73	3.7
				Hal		24.6	5.522
			82 dB	Veh		41.51	4.147			Bonferroni’s (WT + Hal vs WT + Clo)	n.s.
				Veh		54.18	3.033
				Hal		45.31	4.308
Western blot (cerebral cortex)	WT = 3 TLR-2 KO = 3	Immunoreactivity (normalized to WT)	p-Akt/Akt	Veh	WT	100	8.194	One-way ANOVA (F3,11 = 13.49)	< 0.01	Tukey’s (WT vs TLR-2 KO-Veh; TLR-2 KO-Veh vs TLR-2 KO-Hal; TLR-2 KO-Veh vs TLR-2 KO-Clo)	-	5f
				Veh	TLR-2 KO	152.6	15.48				< 0.01
				Hal	TLR-2 KO	160.4	4.186				n.s.
				Clo	TLR-2 KO	158.9	6.89				n.s.
			p-GSK-3α/GSK-3α	Veh	WT	100	2.632	One-way ANOVA (F3,11 = 1180)	< 0.001	Tukey’s (WT vs TLR-2 KO-Veh; TLR-2 KO-Veh vs TLR-2 KO-Hal; TLR-2 KO-Veh vs TLR-2 KO-Clo)	-
				Veh	TLR-2 KO	265.8	2.632				< 0.001
				Hal	TLR-2 KO	187.52	2.707				< 0.001
				Clo	TLR-2 KO	65.26	2.729				< 0.001
			p-GSK-3β/GSK-3β	Veh	WT	100	4.441	One-way ANOVA (F3,11 = 888.1)	< 0.001	Tukey’s (WT vs TLR-2 KO-Veh; TLR-2 KO-Veh vs TLR-2 KO-Hal; TLR-2 KO-Veh vs TLR-2 KO-Clo)	-
				Veh	TLR-2 KO	284.8	2.393				< 0.001
				Hal	TLR-2 KO	103.5	2.112				< 0.001
				Clo	TLR-2 KO	119.7	2.393				< 0.001
Western blot (Hippocampus)	WT = 3 TLR-2 KO = 3	Immunoreactivity (normalized to WT)	p-Akt/Akt	Veh	WT	100	8.874	One-way ANOVA (F3, 11 = 5.79)	< 0.05	Tukey’s (WT vs TLR-2 KO-Veh; TLR-2 KO-Veh vs TLR-2 KO-Hal; TLR-2 KO-Veh vs TLR-2 KO-Clo)	-	5g
				Veh	TLR-2 KO	207.8	10.74				< 0.05
				Hal	TLR-2 KO	199.8	29.41				n.s.
				Clo	TLR-2 KO	195.5	20.48				n.s.
			p-GSK-3α/GSK-3α	Veh	WT	100	4.134	One-way ANOVA (F3, 11 = 92.03)	< 0.001	Tukey’s (WT vs TLR-2 KO-Veh; TLR-2 KO-Veh vs TLR-2 KO-Hal; TLR-2 KO-Veh vs TLR-2 KO-Clo)	-
				Veh	TLR-2 KO	223.3	9.454				< 0.001
				Hal	TLR-2 KO	174.6	3.826				< 0.01
				Clo	TLR-2 KO	131.5	1.888				< 0.001
			p-GSK-3β/GSK-3β	Veh	WT	100	4.124	One-way ANOVA (F3, 11 = 192.9)	< 0.001	Tukey’s (WT vs TLR-2 KO-Veh; TLR-2 KO-Veh vs TLR-2 KO-Hal; TLR-2 KO-Veh vs TLR-2 KO-Clo)	-
				Veh	TLR-2 KO	242.1	2.47				< 0.001
				Hal	TLR-2 KO	146.2	4.689				< 0.001
				Clo	TLR-2 KO	181.4	5.414				< 0.001
Western blot (Mid brain)	WT = 3 TLR-2 KO = 3	Immunoreactivity (normalized to WT)	p-Akt/Akt	Veh	WT	100	2.128	One-way ANOVA (F3, 11 = 100.2)	< 0.001	Tukey’s (WT vs TLR-2 KO-Veh; TLR-2 KO-Veh vs TLR-2 KO-Hal; TLR-2 KO-Veh vs TLR-2 KO-Clo)	-	5h
				Veh	TLR-2 KO	157.1	7.582				< 0.001
				Hal	TLR-2 KO	162.5	3.327				n.s.
				Clo	TLR-2 KO	165.4	7.478				n.s.
			p-GSK-3α/GSK-3α	Veh	WT	100	10.63	One-way ANOVA (F3, 11= 339.1)	< 0.001	Tukey’s (WT vs TLR-2 KO-Veh; TLR-2 KO-Veh vs TLR-2 KO-Hal; TLR-2 KO-Veh vs TLR-2 KO-Clo)	-
				Veh	TLR-2 KO	303.3	5.9				< 0.001
				Hal	TLR-2 KO	53.52	3.862				< 0.001
				Clo	TLR-2 KO	52.03	2.365				< 0.001
			p-GSK-3β/GSK-3β	Veh	WT	100	3.279	One-way ANOVA (F3, 11 = 453.6)	< 0.001	Tukey’s (WT vs TLR-2 KO-Veh; TLR-2 KO-Veh vs TLR-2 KO-Hal; TLR-2 KO-Veh vs TLR-2 KO-Clo)	-
				Veh	TLR-2 KO	254.2	1.55				< 0.001
				Hal	TLR-2 KO	129.5	4.337				< 0.001
				Clo	TLR-2 KO	124.9	3.212				< 0.001
Western blot (Cerebellum)	WT = 3 TLR-2 KO = 3	Immunoreactivity (normalized to WT)	p-Akt/Akt	Veh	WT	100	13.4	One-way ANOVA (F3, 11 = 319.9)	< 0.001	Tukey’s (WT vs TLR-2 KO-Veh; TLR-2 KO-Veh vs TLR-2 KO-Hal; TLR-2 KO-Veh vs TLR-2 KO-Clo)	-	5i
				Veh	TLR-2 KO	275.3	38.17				< 0.001
				Hal	TLR-2 KO	290	36.65				n.s.
				Clo	TLR-2 KO	284.6	54.64				n.s.
			p-GSK-3α/GSK-3α	Veh	WT	100	8.535	One-way ANOVA (F3, 11 = 46.26)	< 0.001	Tukey’s (WT vs TLR-2 KO-Veh; TLR-2 KO-Veh vs TLR-2 KO-Hal; TLR-2 KO-Veh vs TLR-2 KO-Clo)	-
				Veh	TLR-2 KO	338.8	26.95				< 0.001
				Hal	TLR-2 KO	182.5	7.021				< 0.001
				Clo	TLR-2 KO	185.3	3.141				< 0.001
			p-GSK-3β/GSK-3β	Veh	WT	100	3.571	One-way ANOVA (F3, 11 = 23.30)	< 0.001	Tukey’s (WT vs TLR-2 KO-Veh; TLR-2 KO-Veh vs TLR-2 KO-Hal; TLR-2 KO-Veh vs TLR-2 KO-Clo)	-
				Veh	TLR-2 KO	261.2	5.223				< 0.001
				Hal	TLR-2 KO	96.4	31.1				< 0.001
				Clo	TLR-2 KO	159.2	2.872				< 0.01
LTA study
Western blot (cerebral cortex)	n = 3 per each group	Immunoreactivity (normalized to control	p-Akt/Akt	Vehicle	1 h after	100	3.226	One-way ANOVA (F3,11 = 235.3)	< 0.001	Tukey’s (Veh vs 1 h, 4 h, or 8 h, respectively)	-	6b
				LTA	1 h after	17.74	1.613				< 0.001
				LTA	4 h after	16.13	3.226				< 0.001
				LTA	8 h after	38.71	1.676				< 0.001
			p-GSK-3α/GSK-3α	Vehicle	1 h after	100	2.887	One-way ANOVA (F3,11 = 65.92)	< 0.001	Tukey’s (Veh vs 1 h, 4 h, or 8 h, respectively)	-
				LTA	1 h after	45	2.887				< 0.001
				LTA	4 h after	60	2.887				< 0.001
				LTA	8 h after	83.33	3.333				< 0.05
			p-GSK-3β/GSK-3β	Vehicle	1 h after	100	2.223	One-way ANOVA (F3,11 = 38.84)	< 0.001	Tukey’s (Veh vs 1 h, 4 h, or 8 h, respectively)	-
				LTA	1 h after	16.67	3.393				< 0.001
				LTA	4 h after	24.36	3.392				< 0.001
				LTA	8 h after	56.41	10.95				< 0.01
Western blot (Hippocampus)	n = 3 per each group	Immunoreactivity (normalized to control	p-Akt/Akt	Vehicle	1 h after	100	7.692	One-way ANOVA (F3, 11 = 44.43)	< 0.001	Tukey’s (Veh vs 1 h, 4 h, or 8 h, respectively)	-	6c
				LTA	1 h after	28.85	3.331				< 0.001
				LTA	4 h after	47.31	1.154				< 0.001
				LTA	8 h after	77.69	4.283				< 0.05
			p-GSK-3α/GSK-3α	Vehicle	1 h after	100	2.223	One-way ANOVA (F3, 11 = 48.41)	< 0.001	Tukey’s (Veh vs 1 h, 4 h, or 8 h, respectively)	-
				LTA	1 h after	53.85	2.22				< 0.001
				LTA	4 h after	80.77	2.223				< 0.05
				LTA	8 h after	106.4	5.588				n.s.
			p-GSK-3β/GSK-3β	Vehicle	1 h after	100	5.573	One-way ANOVA (F3, 11 = 16.48)	< 0.001	Tukey’s (Veh vs 1 h, 4 h, or 8 h, respectively)	-
				LTA	1 h after	26.09	3.764				< 0.01
				LTA	4 h after	69.57	5.75				n.s.
				LTA	8 h after	110.9	16.41				n.s.
Western blot (Mid brain)	n = 3 per each group	Immunoreactivity (normalized to control	p-Akt/Akt	Vehicle	1 h after	100	3.608	One-way ANOVA (F3, 11 = 108.0)	< 0.001	Tukey’s (Veh vs 1 h, 4 h, or 8 h, respectively)	-	6d
				LTA	1 h after	29.17	2.083				< 0.001
				LTA	4 h after	46.46	1.852				< 0.001
				LTA	8 h after	62.5	3.608				< 0.001
			p-GSK-3α/GSK-3α	Vehicle	1 h after	100	4.44	One-way ANOVA (F3, 11= 45.05)	< 0.001	Tukey’s (Veh vs 1 h, 4 h, or 8 h, respectively)	-
				LTA	1 h after	35.9	2.563				< 0.001
				LTA	4 h after	79.49	6.785				n.s.
				LTA	8 h after	107.7	4.44				n.s.
			p-GSK-3β/GSK-3β	Vehicle	1 h after	100	4.981	One-way ANOVA (F3, 11 = 172.9)	< 0.001	Tukey’s (Veh vs 1 h, 4 h, or 8 h, respectively)	-
				LTA	1 h after	38.28	1.511				< 0.001
				LTA	4 h after	27.43	0.99				< 0.001
				LTA	8 h after	99.43	2.618				n.s.
Western blot (Cerebellum)	n = 3 per each group	Immunoreactivity (normalized to control	p-Akt/Akt	Vehicle	1 h after	100	2.174	One-way ANOVA (F3, 11 = 50.40)	< 0.001	Tukey’s (Veh vs 1 h, 4 h, or 8 h, respectively)	-	6e
				LTA	1 h after	41.3	2.174				< 0.001
				LTA	4 h after	73.91	5.752				< 0.01
				LTA	8 h after	80.43	2.174				< 0.05
			p-GSK-3α/GSK-3α	Vehicle	1 h after	100	1.697	One-way ANOVA (F3, 11 = 425.0)	< 0.001	Tukey’s (Veh vs 1 h, 4 h, or 8 h, respectively)	-
				LTA	1 h after	14.71	1.7				< 0.001
				LTA	4 h after	50	1.697				< 0.001
				LTA	8 h after	52.94	1.697				< 0.001
			p-GSK-3β/GSK-3β	Vehicle	1 h after	100	1.865	One-way ANOVA (F3, 11 = 264.8)	< 0.001	Tukey’s (Veh vs 1 h, 4 h, or 8 h, respectively)	-
				LTA	1 h after	32.26	0.929				< 0.001
				LTA	4 h after	48.39	1.862				< 0.001
				LTA	8 h after	41.93	2.463				< 0.001
